# Supplementary material for: Delivery of Active Peptides by Self-Healing, Biocompatible and Supramolecular Hydrogels
Source: Molecules. 2023 Mar 10;28(6):2528. doi: 10.3390/molecules28062528 (PMC10057174; doi:10.3390/molecules28062528)
Supplement: Supplementary file 1 [file molecules-28-02528-s001.zip]

Archive with 1 entries (1 files):
- molecules-2266403-supplementary.pdf
